# Supplementary material for: Leaf Damage Based Phenotyping Technique and Its Validation Against Fall Armyworm, Spodoptera frugiperda (J. E. Smith), in Maize
Source: Front Plant Sci. 2022 Jul 11;13:906207. doi: 10.3389/fpls.2022.906207 (PMC9310382; doi:10.3389/fpls.2022.906207)
Supplement: Supplementary file 1 [file Table_1.XLSX]

## Sheet: 7DAI-5
LDR taken at 7 DAI at V5leaf stage
Genotype	dose	Replication No.		1	2	3	4	5	6	7	8	9	10
BML-6	5	R1		4	4	6	5	5	6	4	5	4	5
		R2		4	5	4	4	4	4	4	5	5	5
		R3		4	5	4	5	4	4	6	5	5	5
		R4		4	5	4	4	4	4	4	5	5	5
	10	R1		5	5	5	4	5	4	6	6	5	6
		R2		5	6	6	6	6	6	6	5	6	5
		R3		5	5	5	4	5	4	6	6	5	5
		R4		6	4	5	5	6	5	5	5	5	4
	15	R1		6	5	7	6	6	5	7	5	7	6
		R2		5	6	6	6	6	7	7	6	7	5
		R3		5	6	6	6	6	6	6	5	7	6
		R4		6	6	7	5	5	6	5	7	6	5
	20	R1		7	6	7	6	7	7	8	9	7	7
		R2		7	6	8	7	8	7	7	7	6	8
		R3		7	7	8	7	8	7	7	7	7	7
		R4		7	7	5	7	8	9	8	7	8	7
BML-7	5	R1		3	3	4	5	4	4	4	3	4	5
		R2		5	3	4	5	5	5	4	5	4	5
		R3		5	3	4	5	5	5	4	5	5	5
		R4		3	4	5	4	4	3	4	4	5	3
	10	R1		5	4	6	6	6	4	4	6	6	6
		R2		4	5	5	5	6	6	6	6	5	5
		R3		5	4	3	4	3	4	4	5	6	5
		R4
	15	R1		6	5	7	4	6	6	5	6	6	6
		R2		6	7	6	5	6	5	6	6	6	5
		R3		6	7	6	5	6	5	4	5	6	5
		R4		6	6	5	4	5	5	4	6	4	6
	20	R1		6	5	6	6	6	5	6	6	6	5
		R2		6	7	6	7	7	6	7	7	6	7
		R3		6	7	6	7	7	6	7	7	6	6
		R4		6	6	6	6	5	6	5	5	6	6
CM 500	5	R1		5	6	5	5	5	4	5	5	6	4
		R2		5	6	5	5	5	5	6	6	5	6
		R3		3	4	5	5	4	4	5	5	6	5
		R4		4	3	5	5	5	5	5	3	5	6
	10	R1		7	7	6	7	7	7	6	7	7	7
		R2		5	6	5	4	5	4	5	4	5	6
		R3		5	6	5	4	5	4	5	4	5	5
		R4		6	5	5	6	5	4	4	5	4	4
	15	R1		7	7	6	6	7	7	7	6	6	7
		R2		5	6	7	7	6	7	6	7	6	6
		R3		5	6	6	7	5	7	6	7	6	7
		R4		6	5	7	7	6	6	6	7	8	7
	20	R1		6	7	6	7	8	6	7	6	7	8
		R2		6	7	6	6	7	7	6	6	6	7
		R3		6	7	6	6	7	7	6	6	6	6
		R4		7	6	5	6	7	6	7	5	6	7
CM-400	5	R1		5	6	5	7	5	6	7	6	7	5
		R2		6	5	6	4	5	5	6	6	7	4
		R3		6	5	4	5	7	7	7	6	7	5
		R4		5	6	6	7	7	5	7	6	6	6
	10	R1		6	7	6	6	7	7	7	7	6	6
		R2		7	7	7	8	7	7	7	8	8	7
		R3		7	7	7	8	7	7	7	8	8	6
		R4		6	6	7	7	6	7	6	7	7	6
	15	R1		7	6	7	8	7	8	7	8	7	8
		R2		7	6	7	6	6	7	8	7	7	8
		R3		7	6	7	6	6	7	8	7	7	9
		R4		6	6	7	7	8	7	6	6	8	7
	20	R1		7	8	7	7	8	7	8	7	8	7
		R2		8	8	9	7	9	8	8	7	8	8
		R3		8	8	9	7	9	8	8	7	8	7
		R4		7	8	8	7	7	8	7	7	7	8
DHM-117	5	R1		5	5	4	5	6	4	5	5	5	4
		R2		6	4	5	6	5	5	6	6	6	4
		R3		4	4	4	6	4	4	6	4	6	4
		R4		4	5	5	4	4	5	5	5	4	4
	10	R1		8	6	7	6	7	7	7	6	6	8
		R2		6	7	8	7	6	7	7	6	7	6
		R3		6	7	8	7	6	7	7	6	6	7
		R4		6	7	7	6	7	6	7	6	6	7
	15	R1		7	6	7	7	7	7	7	8	7	8
		R2		8	7	7	6	7	7	7	6	7	8
		R3		8	7	7	6	7	7	7	6	7	6
		R4		7	7	6	6	6	7	8	8	6	7
	20	R1		7	6	8	8	7	7	7	8	7	7
		R2		7	8	8	7	7	7	8	7	7	7
		R3		7	6	8	7	7	7	8	7	7	6
		R4		6	6	7	8	7	7	6	7	7	6
COHM-8	5	R1		6	4	4	5	4	5	3	4	4	6
		R2		5	6	3	4	4	5	5	5	6	7
		R3		3	5	3	3	4	3	5	5	7	5
		R4		4	4	5	5	4	4	4	5	5	4
	10	R1		5	6	5	5	4	5	5	5	4	6
		R2		6	7	7	4	5	6	5	5	5	6
		R3		5	5	5	6	6	5	5	6	5	7
		R4		5	6	5	5	5	4	6	6	4	6
	15	R1		6	6	6	7	6	6	5	6	6	7
		R2		6	7	6	6	5	6	6	6	5	6
		R3		6	7	6	6	5	6	6	6	5	5
		R4		6	6	6	6	5	5	6	7	6	5
	20	R1		5	7	6	7	6	6	6	7	6	7
		R2		6	5	6	7	7	6	6	7	6	7
		R3		6	5	6	7	7	6	6	7	6	6
		R4		5	5	6	5	6	6	7	6	7	6

## Sheet: 14DAI-5
LDR taken at 14 DAI at V5leaf stage
Genotype	dose	Replication No.	1	2	3	4	5	6	7	8	9	10
BML-6	5	R1	3	4	6	4	4	7	4	5	4	3
		R2	6	5	5	4	5	6	4	6	6	5
		R3	6	5	5	4	5	6	4	6	6	4
		R4	4	6	5	6	4	5	6	6	4	5
	10	R1	7	5	5	6	7	6	7	6	6	5							6	5	6	5	5	5	5	5	5.2	0.287228
		R2	7	7	6	7	7	6	7	8	7	7							6	7	5	6	5	5	6	5	5.7		5.33333
		R3	7	7	6	7	6	6	7	8	7	7							6	5	6	5	5	5	5	4	5.1
		R4	6	6	5	5	6	5	7	6	6	8
																											5.1
	15	R1	6	7	8	8	8	9	6	7	8	7
		R2	8	7	7	7	8	7	7	7	8	7
		R3	8	7	7	6	8	7	7	7	8	7
		R4	7	7	7	8	6	7	8	7	7	8
	20	R1	7	8	8	7	7	8	7	8	8	8							8	7	7	8	7	7	7	8	7.2	0.189297
		R2	8	7	7	8	7	8	7	8	8	7							7	8	7	7	8	7	6	6	6.9		6.96667
		R3	8	7	7	8	7	8	7	8	8	6							7	7	7	7	8	7	6	6	6.8
		R4	7	8	7	7	8	7	7	8	7	6
																											6.8
BML-7	5	R1	6	5	5	6	6	5	6	5	6	6
		R2	6	4	4	6	4	5	4	5	4	6
		R3	6	4	4	6	4	5	4	4	4	6
		R4	4	5	5	6	5	4	5	5	5	6
	10	R1	5	5	6	5	6	5	5	5	5	5
		R2	6	6	6	7	5	6	5	5	6	5
		R3	5	5	6	5	6	5	5	5	5	4
		R4	5	6	6	4	6	5	5	4	4	6
	15	R1	7	6	7	8	6	7	7	6	7	7							7	8	8	8	9	6	7	8	7	7.4	0.0957427
		R2	6	7	7	7	7	6	7	7	7	6							7	7	7	8	7	7	7	8	7	7.3		7.3
		R3	6	6	7	8	6	7	7	6	7	7							7	7	6	8	7	7	7	8	7	7.2
		R4	6	6	8	6	6	8	6	6	8	7
																												7.2
	20	R1	6	7	8	7	7	8	7	7	7	8
		R2	7	6	7	8	7	7	8	7	6	6
		R3	7	8	7	7	7	7	8	7	6	6
		R4	6	6	7	7	6	6	7	7	7	7
CM 500	5	R1	8	7	6	6	6	6	5	6	6	5
		R2	8	6	7	5	6	5	5	6	5	5
		R3	8	6	7	5	6	5	5	6	5	4
		R4	6	6	7	6	6	7	6	5	6	6
	10	R1	7	8	6	6	7	6	6	7	7	6
		R2	9	7	6	7	6	6	7	6	5	7
		R3	9	7	6	7	6	6	7	6	4	7
		R4	5	7	6	6	5	6	6	7	5	6
	15	R1	9	8	9	9	7	7	7	6	6	6
		R2	9	8	7	8	7	7	6	6	6	6
		R3	9	8	6	8	7	7	6	6	6	6
		R4	6	7	8	7	7	6	7	8	7	7
	20	R1	8	7	7	7	8	7	7	8	7	7
		R2	8	7	7	8	7	7	8	7	8	8
		R3	8	7	7	8	7	8	8	7	8	8
		R4	7	7	8	6	7	8	6	7	8	7
CM-400	5	R1	6	7	6	7	6	5	5	6	7	5
		R2	5	6	6	6	5	6	4	7	5	7
		R3	7	6	6	7	4	6	6	7	7	6
		R4	6	6	5	6	7	6	4	7	7	6
	10	R1	8	7	7	8	7	8	7	6	7	7
		R2	7	7	6	7	7	6	7	8	6	7
		R3	8	7	6	8	6	6	8	7	7	7
		R4	6	7	5	6	5	8	8	5	5	4
	15	R1	6	7	8	6	7	7	7	8	8	7
		R2	7	8	6	8	9	8	7	8	8	9
		R3	7	8	6	7	9	8	7	8	8	9
		R4	6	7	6	8	7	8	8	8	8	7
	20	R1	7	8	8	7	8	9	9	8	9	9
		R2	7	6	7	9	7	8	7	7	8	7
		R3	7	6	8	9	7	8	7	7	8	7
		R4	8	7	7	8	7	8	6	8	7	7
DHM-117	5	R1	5	5	6	5	5	6	6	5	5	6
		R2	5	4	5	5	6	6	5	5	5	6
		R3	5	5	6	5	4	6	6	5	5	6
		R4	6	6	6	5	5	4	4	6	5	5
	10	R1	5	4	6	5	6	6	5	5	6	5
		R2	6	7	7	7	5	6	7	7	7	8
		R3	6	4	7	6	8	6	7	7	7	8
		R4	6	6	5	6	6	5	6	7	6	6
	15	R1	8	9	8	7	8	7	7	7	6	7
		R2	8	7	9	7	8	7	9	7	6	7
		R3	8	9	8	7	8	6	7	7	6	7
		R4	7	7	7	8	8	8	7	9	6	6
	20	R1	7	7	6	8	7	9	7	7	9	9
		R2	7	7	7	7	7	7	9	9	7	9
		R3	7	7	7	7	7	7	8	9	7	9
		R4	6	9	7	7	8	7	8	7	8	6
COHM-8	5	R1	6	5	4	6	6	6	5	5	5	6
		R2	4	6	6	4	6	5	5	6	6	4
		R3	5	6	4	4	6	5	6	6	6	5
		R4	6	5	6	5	5	4	6	4	6	4
	10	R1	7	6	7	7	6	6	7	6	8	7
		R2	7	7	6	7	5	8	6	7	7	7
		R3	7	7	6	7	5	8	6	6	7	7
		R4	6	8	7	6	6	7	7	6	6	6
	15	R1	6	7	8	8	8	7	8	8	8	7
		R2	6	6	6	7	7	8	7	7	7	7
		R3	6	7	8	8	8	7	8	8	7	7
		R4	7	8	6	8	7	6	6	7	6	7
	20	R1	7	7	7	6	7	8	7	6	7	7
		R2	8	7	7	7	8	7	7	7	8	8
		R3	9	7	7	7	8	7	7	6	8	8
		R4	7	8	7	7	6	7	8	6	7	7

## Sheet: 21DAI-5
LDR taken at 21 DAI at V5 leaf stage
Genotype	dose	Replication No.	1	2	3	4	5	6	7	8	9	10		9	10
BML-6	5	R1	6	6	5	6	4	5	5	4	6	5		7	6
		R2	9	7	7	6	6	5	7	6	6	6		7	7
		R3	9	7	6	6	6	5	7	6	6	6		7	7
		R4	6	7	7	6	6	5	7	7				6	5
	10	R1	7	7	6	6	8	6	6	7	6	6		6	6
		R2	7	7	6	9	8	6	7	7	8	7		6	8
		R3	7	7	6	9	9	4	7	6	8	7		7	6
		R4	7	6	7	8	7	8	6	6				6	8
	15	R1	6	7	8	9	7	8	7	7	8	8		6	7
		R2	7	6	8	7	7	8	7	7	6	7		8	6
		R3	7	5	7	7	7	8	7	7	6	7		7	8
		R4	6	5	7	6	6	6	6	5				7	6
	20	R1	8	7	7	7	8	7	9	7	8	7		7	8
		R2	8	8	7	8	8	7	8	7	8	7		7	6
		R3	8	9	7	8	8	7	7	7	8	7		6	7
		R4	7	7	9	8	7	6	8	8				6	8
BML-7	5	R1	4	5	4	4	4	4	5	5	4	4		4	4
		R2	6	4	5	4	4	4	5	5	4	5		5	4
		R3	4	3	4	4	4	4	5	4	4	4		3	4
		R4	5	4	5	5	4	4	5	4				4	5
	10	R1	4	5	7	5	5	5	6	5	5	5		6	5
		R2	5	4	4	4	4	4	6	6	7	6		5	6
		R3	6	4	4	4	4	4	6	6	7	6		5	5
		R4	5	5	4	4	5	5	6	6				6	5
	15	R1	7	5	4	5	6	6	5	6	7	7		6	5
		R2	6	6	6	4	9	6	5	6	6	6		7	5
		R3	6	6	4	4	9	6	5	6	6	6		6	6
		R4	6	5	6	6	5	7	7	6				6	6
	20	R1	7	6	6	7	6	6	7	6	7	7		6	6
		R2	6	6	7	6	6	6	5	6	5	6		7	6
		R3	6	6	7	6	6	6	5	6	6	6		6	5
		R4	6	5	6	5	6	7	7	6				5	7
CM 500	5	R1	3	3	6	6	5	4	5	4	5	4		6	5
		R2	3	3	9	5	6	5	6	5	5	5		5	4
		R3	3	3	6	5	7	5	6	5	5	5		5	6
		R4	5	5	5	4	5	5	6	5				4	5
	10	R1	6	7	5	7	7	6	5	6	7	7		7	6
		R2	5	3	7	6	6	8	7	6	6	7		7	7
		R3	7	3	6	6	6	5	7	6	6	7		6	7
		R4	5	6	5	8	5	5	6	7				6	8
	15	R1	9	7	7	4	8	6	7	5	9	7		6	7
		R2	6	7	4	5	6	3	6	7	7	7		7	7
		R3	5	7	4	7	5	4	6	7	7	7		6	8
		R4	6	6	7	5	6	5	7	6				5	7
	20	R1	9	7	7	8	7	6	7	8	7	6		7	8
		R2	7	8	7	7	6	7	8	7	6	7		6	6
		R3	7	8	7	7	6	6	8	7	6	7		8	7
		R4	6	6	8	7	8	7	7	6				8	6
CM-400	5	R1	6	6	4	5	3	5	5	6	5	5		4	6
		R2	3	6	6	4	4	4	5	4	5	4		6	5
		R3	3	6	5	4	4	4	5	4	5	4		5	6
		R4	4	5	6	6	5	4	4	5				4	5
	10	R1	7	7	5	3	7	5	5	7	5	5		5	6
		R2	4	6	5	4	5	6	5	7	5	5		6	4
		R3	4	5	5	4	5	6	5	5	5	5		6	5
		R4	6	4	6	5	6	6	6	5				6	5
	15	R1	4	5	6	5	7	5	6	5	7	8		7	6
		R2	8	6	6	6	7	8	6	8	8	9		8	7
		R3	8	9	6	8	7	8	6	7	9	8		8	8
		R4	6	7	5	6	7	6	7	6				7	7
	20	R1	9	7	7	7	9	7	7	9	9	9		9	7
		R2	7	7	8	7	9	7	9	9	9	9		7	9
		R3	7	7	9	9	8	7	9	8	9	9		6	7
		R4	8	7	9	9	8	7	9	8				9	9
DHM-117	5	R1	5	3	5	3	6	4	6	5	4	4		5	4
		R2	3	3	3	4	3	3	5	5	3	6		4	3
		R3	6	3	3	3	4	4	3	5	4	4		5	4
		R4	3	5	3	4	4	4	5	6				6	6
	10	R1	7	5	6	3	3	7	5	6	5	5		5	5
		R2	3	3	3	6	6	6	5	5	6	5		5	6
		R3	6	6	3	6	7	6	5	5	6	5		6	6
		R4	4	5	5	4	5	6	6	5				6	5
	15	R1	3	4	5	5	6	9	6	8	9	9		6	7
		R2	6	3	6	6	9	5	7	9	8	8		7	8
		R3	5	6	3	3	7	4	8	7	8	8		6	7
		R4	6	7	6	7	6	6	8	6				8	6
	20	R1	7	8	6	7	9	9	9	7	9	9		8	6
		R2	7	7	7	6	7	6	9	9	7	9		8	7
		R3	7	8	7	6	8	6	9	8	7	9		6	8
		R4	6	8	8	7	7	8	8	7				7	6
COHM-8	5	R1	3	3	4	7	6	7	5	5	6	5		6	5
		R2	3	3	5	4	6	6	9	5	6	5		7	5
		R3	3	3	5	4	5	6	7	5	6	5		6	6
		R4	5	4	4	5	6	5	6	6				5	5
	10	R1	4	5	4	6	4	5	4	5	4	5		6	6
		R2	4	7	4	5	7	7	6	5	6	7		4	6
		R3	4	7	4	5	7	6	5	5	6	7		5	4
		R4	5	4	4	6	6	7	5	6				6	5
	15	R1	7	7	6	6	7	6	5	7	6	6		7	6
		R2	8	7	6	6	7	6	6	6	7	7		6	7
		R3	7	7	6	6	7	6	6	6	7	7		6	7
		R4	7	6	6	5	6	6	7	9				8	7
	20	R1	6	8	7	7	9	7	7	7	8	7		8	6
		R2	7	8	8	9	9	7	8	7	7	6		5	6
		R3	7	6	8	9	9	7	8	7	6	6		6	9
		R4	6	8	7	9	8	8	7	7				8	7
