# Supplementary material for: Leaf Damage Based Phenotyping Technique and Its Validation Against Fall Armyworm, Spodoptera frugiperda (J. E. Smith), in Maize
Source: Front Plant Sci. 2022 Jul 11;13:906207. doi: 10.3389/fpls.2022.906207 (PMC9310382; doi:10.3389/fpls.2022.906207)
Supplement: Supplementary file 2 [file Table_2.XLSX]

## Sheet: 1 set
Genotype	dose	Replication No.	1	2	3	4	5	6	7	8	9	10
BML-6	5	R1	6	4	4	3	4	5	5	4	5	5
		R2	4	4	3	4	5	5	5	4	4	5
		R3	4	4	3	4	5	4	5	4	4	5
		R4	5	3	4	4	5	3	4	5	5	4
	10	R1	5	4	5	4	5	4	5	5	4	4
		R2	4	4	5	4	5	4	4	5	5	5
		R3	4	5	5	4	5	4	4	5	5	5
		R4	5	6	5	6	5	4	5	5	4	4
	15	R1	5	4	5	5	4	4	4	6	4	3
		R2	6	5	5	6	6	4	6	5	6	5
		R3	4	6	5	6	5	5	7	6	6	5
		R4	5	5	6	6	6	7	6	4	6	7
	20	R1	6	5	6	5	6	5	5	5	6	6
		R2	6	5	6	6	6	5	5	5	6	6
		R3	5	5	4	6	6	4	6	6	5	4
		R4	6	5	6	6	6	5	5	5	6	5
BML-7	5	R1	4	3	4	5	4	4	4	4	4	3
		R2	4	5	5	4	4	3	4	4	4	4
		R3	5	4	5	3	5	4	5	4	3	5
		R4	4	5	3	4	4	3	3	4	4	4
	10	R1	5	4	6	4	5	5	4	4	3	4
		R2	5	4	5	4	4	4	4	4	3	3
		R3	4	3	3	5	3	4	5	3	4	4
		R4	5	5	4	5	4	4	4	5	4	6
	15	R1	4	6	6	3	3	4	4	4	5	5
		R2	5	5	6	4	4	5	4	5	5	4
		R3	4	6	6	3	3	4	6	5	6	6
		R4	4	4	5	4	5	5	6	5	6	5
	20	R1	5	6	4	6	5	5	6	5	6	6
		R2	4	4	6	5	5	6	5	5	6	4
		R3	5	5	4	6	5	5	6	5	6	4
		R4	5	5	6	6	5	4	6	6	7	6
CM 500	5	R1	5	5	4	6	5	5	4	4	3	5
		R2	5	5	4	6	5	4	6	4	4	5
		R3	4	4	6	5	5	6	5	3	4	5
		R4	5	4	3	4	4	5	3	4	3	4
	10	R1	5	6	5	6	4	4	6	5	4	5
		R2	6	5	5	6	7	5	6	6	5	5
		R3	5	4	6	5	5	6	4	5	4	4
		R4	4	5	5	6	7	5	4	5	5	4
	15	R1	4	5	6	7	8	6	5	6	6	5
		R2	4	6	4	4	5	6	5	6	6	5
		R3	5	4	4	5	5	4	4	5	4	6
		R4	4	6	5	4	5	6	6	7	6	5
	20	R1	5	5	5	4	5	6	5	6	6	5
		R2	5	4	5	6	5	6	5	6	6	5
		R3	4	6	6	4	5	7	5	6	6	5
		R4	5	4	5	6	5	6	5	6	6	5
CM-400	5	R1	4	6	4	5	4	6	4	4	4	6
		R2	4	3	6	6	5	4	4	5	6	7
		R3	4	5	4	6	5	4	4	6	5	5
		R4	5	5	6	4	5	7	4	6	7	6
	10	R1	5	6	7	6	5	7	5	7	5	5
		R2	6	6	7	7	6	6	5	5	7	5
		R3	5	7	7	5	5	4	6	5	7	6
		R4	6	6	7	5	7	6	7	5	4	5
	15	R1	9	5	6	5	6	7	7	6	6	7
		R2	7	6	7	6	7	7	7	6	7	6
		R3	8	5	5	7	6	6	5	8	6	7
		R4	7	6	7	6	6	7	7	6	6	6
	20	R1	6	7	6	5	5	6	7	7	7	6
		R2	6	7	8	7	8	6	7	7	6	7
		R3	6	7	6	7	5	6	7	7	6	7
		R4	6	7	5	6	8	5	5	6	8	6
DHM-117	5	R1	4	3	5	5	4	5	6	4	3	3
		R2	3	3	4	5	4	4	4	5	5	3
		R3	4	4	4	5	4	3	4	4	5	5
		R4	5	5	4	3	4	4	4	4	3	4
	10	R1	4	5	6	6	6	6	5	6	6	6
		R2	7	5	5	6	6	6	7	5	5	6
		R3	5	5	4	4	6	5	5	6	7	4
		R4	4	5	5	4	4	6	7	5	6	5
	15	R1	5	6	6	6	5	7	7	6	6	6
		R2	7	5	7	6	7	7	6	7	6	7
		R3	7	6	7	5	6	5	5	6	5	5
		R4	7	5	7	6	7	7	6	5	6	6
	20	R1	6	8	7	5	4	7	6	7	7	8
		R2	6	6	6	5	4	4	7	7	6	6
		R3	7	6	6	5	6	5	6	4	6	6
		R4	6	6	6	5	4	7	7	8	7	6
COHM-8	5	R1	4	4	6	4	4	5	4	4	5	4
		R2	5	4	4	5	3	4	3	4	4	4
		R3	4	4	4	5	5	4	4	5	3	3
		R4	5	4	4	3	3	4	3	4	3	4
	10	R1	6	5	5	4	4	6	5	4	5	3
		R2	5	4	4	5	6	4	4	3	3	4
		R3	4	4	3	3	5	5	4	4	3	4
		R4	5	4	4	5	6	4	4	3	3	3
	15	R1	5	5	7	6	5	5	5	6	7	5
		R2	5	5	6	6	5	4	5	6	5	5
		R3	6	4	6	5	5	5	4	4	3	6
		R4	5	5	4	6	5	4	5	6	5	5
	20	R1	5	4	6	4	7	6	5	7	6	6
		R2	6	4	7	4	4	5	4	4	5	4
		R3	5	4	6	7	7	6	5	7	6	6
		R4	5	6	4	5	6	6	5	6	6	7

## Sheet: 2 set
Genotype	dose	Replication No.	1	2	3	4	5	6	7	8	9	10
BML-6	5	R1	5	6	5	4	4	5	4	4	4	5
		R2	4	6	4	4	4	4	5	4	5	5
		R3	4	5	4	4	4	4	5	6	6	5
		R4	4	4	4	6	4	3	6	5	5	4
	10	R1	4	5	5	3	6	6	7	4	5	5
		R2	7	6	9	5	6	5	5	5	5	5
		R3	5	5	6	6	6	6	5	4	5	4
		R4	6	5	7	7	5	6	7	6	7	7
	15	R1	6	5	7	5	6	6	6	5	6	7
		R2	6	7	5	6	4	7	6	6	6	7
		R3	7	7	5	7	6	5	5	6	5	5
		R4	6	7	5	7	6	6	6	7	5	5
	20	R1	6	6	7	7	6	6	5	9	9	8
		R2	5	6	6	7	6	6	5	9	9	8
		R3	5	6	6	7	6	6	5	9	6	8
		R4	6	7	6	7	7	6	6	6	7	6
BML-7	5	R1	3	5	4	6	3	5	5	5	4	4
		R2	4	5	5	3	5	6	3	4	5	5
		R3	5	5	3	5	4	4	5	6	4	3
		R4	4	5	4	3	5	5	5	5	5	6
	10	R1	4	5	4	5	4	4	5	4	4	6
		R2	5	5	6	5	5	6	7	5	5	4
		R3	4	6	4	5	4	4	6	4	4	6
		R4	5	6	6	5	5	6	5	6	5	6
	15	R1	7	6	5	5	4	5	6	6	6	7
		R2	6	7	5	7	6	7	7	5	5	5
		R3	7	6	6	5	6	5	7	6	6	5
		R4	6	7	5	6	4	7	6	6	6	5
	20	R1	6	5	5	7	6	5	9	9	6	7
		R2	6	7	6	7	7	6	6	6	7	7
		R3	7	7	6	5	7	6	5	5	6	5
		R4	5	5	7	7	8	7	6	8	7	6
CM 500	5	R1	4	6	5	5	5	5	6	6	7	7
		R2	5	6	4	6	5	6	6	6	7	5
		R3	5	6	4	6	5	6	6	4	7	5
		R4	5	5	6	5	8	4	6	4	6	4
	10	R1	7	7	5	6	5	6	5	6	6	5
		R2	6	6	7	7	7	6	6	5	6	6
		R3	6	6	7	6	7	6	6	5	6	6
		R4	6	6	6	6	6	7	6	6	8	7
	15	R1	7	8	4	9	4	6	6	7	6	7
		R2	6	7	7	7	7	7	8	7	6	7
		R3	6	7	7	7	7	5	5	5	6	6
		R4	5	7	5	6	6	7	7	6	7	5
	20	R1	6	5	6	7	8	8	6	7	7	7
		R2	7	7	5	6	6	7	7	6	7	7
		R3	6	7	7	6	6	7	7	6	7	7
		R4	5	7	6	5	8	6	5	7	6	8
CM-400	5	R1	4	4	4	5	4	4	4	5	6	7
		R2	4	5	4	5	5	4	4	5	6	6
		R3	4	5	4	5	5	4	4	7	6	6
		R4	5	4	4	5	4	4	5	6	5	5
	10	R1	6	6	5	6	6	5	6	6	6	7
		R2	8	8	6	6	7	5	6	6	6	5
		R3	6	6	6	6	7	5	6	6	6	5
		R4	7	7	6	5	6	5	5	6	6	6
	15	R1	8	6	8	6	6	8	7	7	6	6
		R2	7	7	8	7	7	7	8	7	7	6
		R3	7	7	8	7	7	7	8	6	7	6
		R4	8	7	6	8	6	6	8	7	8	6
	20	R1	6	8	7	8	7	8	8	7	7	6
		R2	6	7	7	8	6	7	7	8	7	7
		R3	5	5	8	8	6	8	6	7	8	6
		R4	6	7	7	8	7	8	7	7	8	7
DHM-117	5	R1	5	4	5	6	6	4	5	4	7	5
		R2	6	4	7	3	5	5	6	7	5	7
		R3	4	5	5	4	5	5	4	6	3	5
		R4	5	4	6	3	6	5	3	3	5	5
	10	R1	5	5	5	5	5	6	5	4	5	5
		R2	5	5	5	4	5	5	4	5	5	5
		R3	4	6	5	6	4	5	4	4	6	6
		R4	5	5	5	6	5	6	5	5	5	5
	15	R1	5	6	4	5	5	4	7	6	7	6
		R2	5	5	6	9	6	6	5	5	6	5
		R3	6	4	5	7	5	5	6	5	4	6
		R4	5	5	6	5	6	5	7	5	5	4
	20	R1	6	7	5	7	7	4	6	7	6	6
		R2	6	6	5	6	6	7	6	6	6	6
		R3	5	6	5	5	6	4	6	6	5	6
		R4	5	5	6	6	7	6	7	7	4	5
COHM-8	5	R1	5	4	4	5	5	6	5	5	5	5
		R2	5	5	4	4	5	6	5	6	6	5
		R3	4	5	4	4	5	4	5	4	4	5
		R4	5	5	4	5	6	4	5	4	6	6
	10	R1	5	4	5	5	6	7	7	5	5	4
		R2	5	4	5	5	5	6	5	4	5	4
		R3	5	4	5	5	5	6	5	4	6	4
		R4	4	5	5	5	5	5	4	5	4	6
	15	R1	6	5	5	6	5	7	6	6	5	7
		R2	5	4	7	5	5	6	6	6	5	4
		R3	5	6	5	5	5	4	5	6	5	5
		R4	6	4	7	7	4	6	5	5	6	6
	20	R1	5	6	6	6	5	6	5	4	5	7
		R2	6	5	6	4	4	6	7	5	6	5
		R3	6	5	6	4	4	6	7	5	6	5
		R4	5	6	6	6	5	6	5	4	5	7

## Sheet: 3 set
Genotype	dose	Replication No.	1	2	3	4	5	6	7	8	9	10
BML-6	5	R1	5	6	7	7	4	6	7	5	7	4
		R2	4	7	4	5	6	5	6	7	7	6
		R3	7	5	5	6	5	7	5	5	6	4
		R4	6	5	7	5	7	5	6	5	7	6
	10	R1	6	6	7	6	7	7	7	5	7	7
		R2	4	5	6	7	6	6	6	5	6	6
		R3	5	3	7	7	5	6	8	5	6	7
		R4	5	4	6	6	6	7	7	5	5	6
	15	R1	7	6	7	7	9	7	8	5	6	8
		R2	7	7	6	5	5	6	5	5	6	7
		R3	7	7	6	7	6	7	5	7	4	7
		R4	5	7	6	7	6	5	5	5	6	5
	20	R1	7	5	7	6	7	5	9	9	7	7
		R2	6	6	5	6	7	6	7	7	5	7
		R3	6	6	5	6	7	6	7	7	6	7
		R4	6	7	5	7	7	5	6	7	6	6
BML-7	5	R1	4	3	3	6	3	5	6	5	6	6
		R2	6	4	6	4	6	5	5	4	4	3
		R3	4	4	4	5	5	5	4	4	3	3
		R4	5	5	6	5	5	4	6	6	5	6
	10	R1	5	5	4	4	5	4	5	7	6	4
		R2	4	5	4	4	3	5	5	4	5	5
		R3	4	5	4	5	3	5	5	4	5	5
		R4	5	4	6	5	4	4	3	7	3	3
	15	R1	4	5	6	7	4	5	5	7	5	5
		R2	7	7	6	5	6	7	5	6	5	5
		R3	7	7	6	5	6	7	5	6	5	5
		R4	6	4	5	5	4	5	4	5	5	6
	20	R1	5	5	6	6	7	6	7	7	9	9
		R2	4	5	4	4	5	5	5	6	8	5
		R3	4	5	4	4	7	5	6	8	4	5
		R4	5	4	5	5	4	5	6	7	6	4
CM 500	5	R1	4	3	4	4	5	5	4	5	5	4
		R2	3	3	4	7	5	6	5	5	4	5
		R3	3	3	4	7	5	6	5	5	4	5
		R4	5	4	4	4	5	4	4	5	5	3
	10	R1	4	7	6	4	9	9	7	6	6	6
		R2	4	6	5	3	4	6	4	5	5	5
		R3	4	6	5	3	4	6	4	5	5	5
		R4	5	4	5	6	4	4	6	4	4	5
	15	R1	5	5	7	9	5	6	5	6	5	7
		R2	7	7	7	4	5	6	5	6	6	6
		R3	4	4	7	4	7	6	8	6	6	6
		R4	5	5	4	6	5	5	6	5	7	6
	20	R1	7	7	5	5	6	5	6	5	6	6
		R2	4	7	7	5	6	5	6	6	6	7
		R3	4	7	7	5	6	6	6	6	6	7
		R4	5	4	6	6	5	5	7	7	6	7
CM-400	5	R1	4	5	4	4	5	5	5	4	5	5
		R2	5	5	4	5	5	5	4	5	6	5
		R3	5	5	4	5	5	5	6	5	6	4
		R4	5	4	4	6	5	5	4	4	5	4
	10	R1	5	4	4	5	4	5	5	5	6	6
		R2	6	4	4	5	4	5	6	5	6	4
		R3	6	4	5	5	5	5	6	5	6	4
		R4	5	5	5	6	5	4	5	5	5	6
	15	R1	5	5	6	5	5	4	4	7	6	5
		R2	5	5	7	6	6	7	6	5	5	5
			5	5	6	6	6	7	6	5	5	5
			6	5	6	4	5	5	7	6	4	6
	20	R1	7	7	6	7	8	7	7	8	6	6
		R2	7	6	6	7	8	7	8	6	6	8
		R3	7	6	6	7	8	7	7	6	8	6
		R4	8	6	6	6	7	8	6	7	6	7
DHM-117	5	R1	3	3	3	3	3	3	4	3	3	3
		R2	3	3	3	3	3	3	3	3	3	3
		R3	3	3	3	3	3	3	3	3	3	3
		R4	3	3	3	3	3	3	3	5	3	3
	10	R1	4	5	3	5	4	5	5	5	6	6
		R2	5	6	4	3	7	6	5	5	5	5
		R3	5	6	4	5	7	6	5	5	5	5
		R4	4	4	5	5	6	5	4	4	4	3
	15	R1	3	4	5	5	7	6	5	6	7	6
		R2	4	5	5	4	4	7	6	7	7	5
		R3	5	4	5	4	4	4	6	4	4	5
		R4	4	4	5	6	5	5	6	5	5	4
	20	R1	6	6	5	4	5	6	6	5	5	6
		R2	5	7	6	5	6	5	6	5	5	5
		R3	5	5	4	4	4	4	5	5	5	5
		R4	5	4	5	5	5	5	4	4	5	6
COHM-8	5	R1	5	6	4	4	6	7	4	6	7	4
		R2	5	4	6	5	5	5	6	6	4	4
		R3	5	4	6	5	5	5	6	6	4	4
		R4	4	4	5	4	4	5	5	5	5	4
	10	R1	5	6	6	4	6	6	5	5	5	5
		R2	6	5	4	5	6	4	5	6	6	4
		R3	6	6	4	6	4	4	5	5	4	4
		R4	5	4	5	5	5	5	6	6	5	5
	15	R1	6	4	5	6	6	5	4	5	4	5
		R2	6	7	7	7	6	6	6	4	5	5
		R3	4	5	4	4	6	4	6	4	5	4
		R4	5	5	4	5	4	5	4	5	5	6
	20	R1	6	6	5	6	7	6	7	4	6	6
		R2	7	4	5	4	6	4	5	6	7	6
		R3	5	4	5	4	6	5	5	6	4	5
		R4	6	5	5	4	6	5	4	5	5	4
