# Supplementary material for: Leaf Damage Based Phenotyping Technique and Its Validation Against Fall Armyworm, Spodoptera frugiperda (J. E. Smith), in Maize
Source: Front Plant Sci. 2022 Jul 11;13:906207. doi: 10.3389/fpls.2022.906207 (PMC9310382; doi:10.3389/fpls.2022.906207)
Supplement: Supplementary file 3 [file Table_3.XLSX]

## Sheet: 7 DAI
	LDR of maize germplasm at 7 DAI
			1	2	3	4	5	6	7	8	9	10
1	Z.parviglumis	R1	4	3	4	3	3	4	3	4	4	5
		R2	5	4	4	3	3	3	2	2	3	3
		R3	3	4	3	4	4	3	4	5	4	4
2	DMR E63	R1	4	3	4	3	3	3	3	3	4	3
		R2	4	4	3	3	4	4	3	2	5	4
		R3	3	4	4	4	3	4	3	3	2	5
3	DML163-1	R1	5	4	4	5	4	4	4	5	4	4
		R2	4	5	5	5	4	5	4	5	5	4
		R3	5	4	3	4	4	5	5	3	3	3
4	DQL-780-2	R1	5	5	5	4	5	5	4	5	4	4
		R2	4	3	4	5	4	5	4	3	3	4
		R3	4	5	4	5	5	5	4	3	5	4
5	IML-12-215	R1	5	4	6	4	5	4	5	6	4	5
		R2	5	4	5	4	4	6	6	4	5	5
		R3	4	5	4	6	5	4	4	5	7	4
6	MIL-111	R1	4	5	5	3	4	5	4	4	4	3
		R2	2	5	4	4	5	4	4	3	5	3
		R3	3	4	5	3	4	3	4	5	4	4
7	CML 59	R1	5	4	4	5	3	4	4	4	3	4
		R2	4	4	4	3	4	5	5	4	5	5
		R3	3	3	5	3	3	4	4	5	3	3
8	CML 60	R1	3	4	4	4	4	5	4	3	4	4
		R2	5	3	3	4	4	4	3	3	4
		R3	4	4	5	3	3	3	3	3	4	3
9	CML 67	R1	5	5	4	4	4	4	4	4	3	3
		R2	5	4	5	4	4	5	4	3	4	5
		R3	4	5	5	5	4	3	3	5	5	4
10	CML 70	R1	4	3	3	4	4	3	4	4	3	4
		R2	3	3	3	2	3	3	4	5	4	4
		R3	3	4	4	3	3	3	3	4	3	3
11	CML 71	R1	6	4	4	3	2	4	4	3	3	4
		R2	5	3	4	5	3	4	2	3	4	4
		R3	4	3	2	4	4	3	4	4	3	3
12	CML72	R1	5	3	3	3	4	3	3	3	3	4
		R2	4	4	3	4	3	3	4	3	3	3
		R3	4	3	3	2	3	3	4	3	2	5
13	CML 73	R1	3	4	4	4	4	4	3	4	3	4
		R2	4	3	2	4	4	3	2	4	3	2
		R3	4	3	3	3	2	2	4	3	3	3
14	CML 121	R1	5	2	3	4	4	5	3	4	4	5
		R2	5	3	5	3	4	5	4	3	5	4
		R3	4	4	4	4	3	3	4	4	3	4
15	CML 122	R1	3	4	4	4	3	3	3	5	4	5
		R2	3	4	4	4	3	3	3	3	4	3
		R3	4	3	3	4	3	4	4	4	3	4
16	CML 139	R1	3	3	5	3	3	5	3	4	4	3
		R2	4	3	3	4	2	3	3	2	5	3
		R3	3	3	5	4	3	3	4	2	3	3
17	CML 141	R1	6	5	5	4	6	3	4	5	4	5
		R2	4	4	5	5	4	5	5	6	3	5
		R3	6	5	4	6	5	4	4	3	4	6
18	CML 144	R1	5	4	4	5	4	3	3	4	4	4
		R2	5	3	4	3	4	3	5	4	3	5
		R3	3	4	3	5	3	4	3	4	2	3
19	CML 202	R1	4	2	3	4	4	3	3	4	3	5
		R2	4	3	3	4	4	4	3	5	5	4
		R3	3	4	3	2	3	4	5	3	4	5
20	CML 330	R1	5	4	4	4	5	5	5	2	3	4
		R2	4	4	3	3	2	3	4	3	3	3
		R3	4	4	3	3	4	6	5	3	2	3
21	CML 331	R1	2	4	4	4	4	3	3	4	4	3
		R2	4	3	3	3	4	3	4	4	3	3
		R3	4	3	3	2	3	4	2	4	4	4
22	CML 332	R1	4	4	4	4	4	4	5	5	5	3
		R2	4	3	3	3	3	3	3	3	3	6
		R3	3	4	3	3	4	5	3	3	5	4
23	CML 334	R1	4	4	3	4	5	4	4	4	5	4
		R2	5	4	6	3	4	4	3	5	4	5
		R3	6	5	5	5	4	3	4	4	5	4
24	CML 335	R1	7	7	5	4	6	5	3	5	5	5
		R2	7	4	5	5	6	4	5	6	4	5
		R3	6	4	7	5	5	5	6	6	6	6
25	CML 336	R1	4	4	4	4	5	3	3	6	3	3
		R2	3	4	4	3	5	3	3	3	4	5
		R3	3	5	5	4	5	3	5	4	4	3
26	CML 337	R1	4	5	5	5	4	5	5	6	5	5
		R2	5	4	3	4	3	3	5	4	3	5
		R3	3	4	5	5	3	5	6	4	4	3
27	CML 338	R1	3	4	5	4	5	5	5	5	6	4
		R2	5	4	5	5	5	4	4	5	4	4
		R3	5	4	4	4	3	5	6	5	5	3
28	CML 345	R1	6	5	4	4	4	5	5	4	3	5
		R2	4	4	5	5	6	5	4	3	3	4
		R3	4	3	5	3	4	5	5	5	3	5
29	CML 346	R1	4	6	4	7	5	5	6	6	5	5
		R2	6	7	5	4	4	6	4	6	7	6
		R3	6	5	7	6	7	4	7	6	5	6
30	CML 405	R1	6	5	6	5	4	5	4	5	6	5
		R2	5	6	5	6	3	5		4	5	5
		R3	5	4	5	6	4	5	6	5	4	4
31	CML 452	R1	6	5	4	5	5	5	4	5	5	6
		R2	4	3	5	6	5	3	4	3	4	5
		R3	4	6	4	5	4	6	6	5	4	4
32	CML 501	R1	4	4	5	5	3	4	3	4	5	4
		R2	4	5	3	6	4	4	3	5	3	5
		R3	3	4	4	3	5	4	5	3	3	3
33	DMRSC-2	R1	8	7	5	5	7	9	6	6	6	6
		R2	7	8	6	6	7	6	5	8	6	8
		R3	7	8	8	7	7	8	8	9	7	8
34	ENT 2-3	R1	5	6	6	7	6	5	8	7	6	5
		R2	6	7	8	6	5	6	5	6	6	5
		R3	7	6	6	5	7	5	6	6	7	7
35	E 57	R1	8	9	8	6	6	6	7	6	6	7
		R2	8	6	6	7	6	7	6	8	7	7
		R3	9	7	6	8	6	6	8	7	7	6
36	NAI-178-A	R1	8	7	7	9	6	7	6	7	8	9
		R2	9	7	6	5	6	7	8	6	8	9
		R3	8	9	8	7	8	6	7	7	7	8
37	AEBY(1)	R1	8	8	6	7	9	6	8	8	6	7
		R2	7	8	8	6	6	8	7	6	7	6
		R3	7	7	8	7	9	7	8	7	9	8
38	PFSR-R3	R1	9	7	8	7	8	7	7	6	8	7
		R2	7	8	8	8	8	9	7	7	9	7
		R3	9	8	8	9	6	7	8	8	7	9

## Sheet: 14 DAI
LDR of maize germplasm at 14 DAI
Z.parviglumis	R1	4	3	4	3	5	4	3	4	4	5
	R2	5	4	4	3	4	3	2	2	3	3
	R3	3	4	4	4	4	3	4	5	4	4
DMR E63	R1	4	5	4	3	3	3	3	3	4	3
	R2	4	4	5	3	4	4	3	2	5	4
	R3	4	5	4	5	3	4	3	3	2	5
DML163-1	R1	5	4	3	4	4	4	4	3	4	4
	R2	4	3	3	5	4	5	4	5	3	4
	R3	4	4	3	3	3	3	3	3	3	3
DQL-780-2	R1	5	5	6	4	5	5	6	5	4	4
	R2	4	3	4	5	4	5	4	6	5	4
	R3	6	5	4	5	6	5	4	3	5	5
IML-12-215	R1	4	4	3	4	4	4	5	3	4	5
	R2	3	4	3	4	4	3	6	5	5	5
	R3	4	3	4	4	3	4	5	5	4	4
MIL-111	R1	6	5	5	3	4	5	4	4	4	3
	R2	6	5	6	4	5	4	4	3	5	6
	R3	3	4	5	3	6	6	4	5	4	4
CML 59	R1	5	4	6	5	7	4	4	4	7	4
	R2	4	6	7	5	4	6	7	6	6	5
	R3	6	7	6	7	6	4	6	5	6	5
CML 60	R1	6	4	4	4	4	5	4	3	6	4
	R2	5	3	7	4	4	7	6	3	4
	R3	4	4	5	6	3	6	3	3	4	3
CML 67	R1	7	6	4	4	4	4	6	4	6	3
	R2	5	4	5	7	4	5	4	3	4	5
	R3	6	7	5	5	6	7	6	5	5	4
CML 70	R1	6	6	6	7	7	6	4	4	5	4
	R2	7	5	5	6	3	3	4	6	7	4
	R3	5	4	4	7	6	5	6	4	6	6
CML 71	R1	4	4	4	3	5	4	4	3	3	4
	R2	5	2	4	5	3	4	5	3	4	4
	R3	4	4	2	4	4	3	4	4	3	2
CML72	R1	5	3	5	3	4	7	5	6	6	4
	R2	4	4	7	4	6	3	4	3	5	7
	R3	4	6	4	5	6	3	6	5	5	5
CML 73	R1	6	4	4	4	4	4	7	6	6	4
	R2	4	6	5	4	4	6	2	4	3	6
	R3	4	6	5	6	4	6	4	5	7	3
CML 121	R1	5	5	3	4	4	6	4	4	7	5
	R2	5	5	5	6	4	5	4	3	5	4
	R3	6	4	4	4	3	6	4	6	6	4
CML 122	R1	5	4	4	4	6	3	4	6	7	6
	R2	3	4	4	4	5	5	6	5	4	4
	R3	5	4	3	6	6	4	4	4	5	4
CML 139	R1	6	5	5	6	4	5	6	7	5	6
	R2	4	6	7	4	6	3	3	2	5	3
	R3	5	7	6	7	6	7	4	6	5	3
CML 141	R1	4	3	3	4	3	3	4	5	4	5
	R2	4	4	4	3	4	5	3	3	3	5
	R3	5	5	4	3	3	4	3	3	4	3
CML 144	R1	5	4	7	5	4	3	6	6	7	6
	R2	5	6	4	6	6	6	5	4	3	5
	R3	6	5	6	7	6	4	7	7	6	4
CML 202	R1	4	6	3	4	4	3	3	4	3	5
	R2	4	3	3	4	4	4	3	5	5	4
	R3	3	6	3	6	6	4	6	6	4	5
CML 330	R1	6	4	4	5	5	5	5	6	6	4
	R2	4	4	3	3	4	6	4	6	3	6
	R3	4	4	6	3	4	6	5	6	6	7
CML 331	R1	7	4	4	4	6	6	7	4	4	5
	R2	6	5	7	6	4	3	4	4	6	3
	R3	5	7	6	5	5	6	6	5	5	6
CML 332	R1	5	4	4	4	4	4	5	5	5	3
	R2	4	3	5	3	5	6	3	3	5	6
	R3	5	4	6	3	4	5	6	5	5	4
CML 334	R1	6	7	3	6	5	6	4	6	5	4
	R2	5	4	6	3	4	6	3	5	6	5
	R3	6	7	5	7	5	6	4	7	7	4
CML 335	R1	7	7	5	6	6	5	3	5	5	5
	R2	7	4	5	5	6	4	5	6	4	5
	R3	6	6	7	5	5	6	6	6	6	6
CML 336	R1	4	4	4	6	5	4	5	6	3	3
	R2	3	4	4	5	5	3	3	3	4	5
	R3	3	5	5	4	5	3	5	4	4	3
CML 337	R1	4	5	5	3	3	5	3	5	5	5
	R2	3	4	3	3	3	3	5	4	2	3
	R3	3	4	3	3	3	3	4	3	4	2
CML 338	R1	5	4	5	4	5	5	5	5	6	6
	R2	5	4	5	5	5	4	4	5	4	4
	R3	5	4	4	4	6	5	6	5	7	5
CML 345	R1	6	5	4	4	4	5	5	4	3	5
	R2	4	4	5	5	6	5	4	3	3	4
	R3	4	3	5	5	4	6	5	5	3	5
CML 346	R1	4	3	4	5	5	3	4	4	3	5
	R2	5	4	3	4	4	3	4	6	5	4
	R3	4	5	3	4	5	3	3	4	3	4
CML 405	R1	6	5	6	5	4	5	4	5	6	5
	R2	5	6	5	6	3	5		4	5	5
	R3	5	4	5	6	4	5	6	6	4	4
CML 452	R1	6	5	4	5	5	5	4	5	5	6
	R2	4	3	5	4	5	3	4	3	4	5
	R3	4	6	4	4	4	5	4	5	4	4
CML 501	R1	4	4	7	5	4	5	6	4	5	4
	R2	4	5	3	6	4	4	3	7	6	5
	R3	3	4	6	7	5	6	5	6	3	3
DMRSC-2	R1	8	7	5	5	7	9	6	6	6	6
	R2	7	8	6	6	7	6	5	8	6	8
	R3	8	8	8	7	7	8	8	9	8	8
ENT 2-3	R1	9	6	9	7	9	9	9	9	9	9
	R2	9	9	8	9	9	6	9	6	9	9
	R3	9	6	9	9	9	9	9	9	9	8
E 57	R1	9	9	8	6	9	6	9	8	9	9
	R2	9	9	8	8	9	8	9	8	9	9
	R3	9	9	9	8	8	8	9	9	9	6
NAI-178-A	R1	8	9	9	9	6	7	9	9	9	9
	R2	9	9	9	9	9	9	8	9	9	9
	R3	8	9	8	9	8	9	7	8	8	8
AEBY(1)	R1	8	8	9	9	9	9	8	9	9	9
	R2	9	8	8	8	9	8	9	6	8	9
	R3	9	7	8	9	9	9	8	8	9	8
PFSR-R3	R1	9	9	8	7	8	9	9	9	8	7
	R2	9	9	9	8	8	9	8	9	9	7
	R3	9	8	8	9	9	9	8	8	9	9

## Sheet: 21 DAI
LDR of maize germplasm at 21 DAI
Z.parviglumis	R1	2	3	2	3	2	2	3	2	4	3
	R2	3	2	2	2	3	3	2	2	2	2
	R3	3	4	2	2	2	3	3	2	3	2
DMR E63	R1	4	3	4	3	3	3	3	3	2	3
	R2	4	4	5	3	4	4	3	2	3	4
	R3	4	4	4	4	3	3	3	3	2	5
DML163-1	R1	3	4	3	4	4	4	2	3	4	4
	R2	4	3	3	3	4	3	4	3	3	4
	R3	3	4	3	3	2	3	3	2	3	3
DQL-780-2	R1	3	3	3	4	5	3	4	5	4	4
	R2	4	3	4	3	4	3	4	3	5	4
	R3	3	4	4	3	3	5	4	3	3	3
IML-12-215	R1	4	4	3	4	4	4	5	3	4	4
	R2	3	4	3	4	4	3	6	5	3	5
	R3	4	3	5	4	4	4	5	3	4	4
MIL-111	R1	3	3	2	3	4	3	4	2	4	3
	R2	4	3	4	4	2	4	2	3	4	3
	R3	3	2	3	3	2	3	2	5	4	2
CML 59	R1	5	4	6	5	4	4	4	4	5	4
	R2	4	6	4	5	4	5	5	6	6	5
	R3	6	4	6	4	6	4	5	5	6	5
CML 60	R1	6	4	4	4	4	5	6	3	6	4
	R2	5	5	7	4	4	7	6	3	4	5
	R3	4	5	5	6	5	6	3	3	4	3
CML 67	R1	4	6	4	4	4	4	3	4	3	3
	R2	3	4	5	3	4	5	4	3	4	3
	R3	4	5	5	5	3	5	4	3	5	4
CML 70	R1	6	6	6	7	7	6	7	4	5	7
	R2	7	6	5	6	7	6	6	6	7	7
	R3	5	4	4	6	6	7	7	4	6	6
CML 71	R1	4	4	4	7	6	4	4	3	3	4
	R2	5	6	4	5	6	4	5	3	4	4
	R3	4	4	5	4	4	3	4	4	6	5
CML72	R1	5	3	5	3	4	5	5	6	6	4
	R2	4	4	5	4	6	3	4	3	5	7
	R3	4	4	4	5	4	3	6	5	5	5
CML 73	R1	6	4	4	4	4	4	7	6	6	4
	R2	4	6	5	4	4	6	2	4	3	6
	R3	4	6	5	6	4	5	4	5	7	3
CML 121	R1	4	3	3	4	4	3	4	4	5	5
	R2	5	5	5	3	4	5	4	3	5	4
	R3	4	4	4	4	3	3	4	4	6	4
CML 122	R1	4	4	4	4	4	3	4	3	5	6
	R2	3	4	4	4	5	5	3	5	4	4
	R3	5	4	3	3	2	4	4	4	5	4
CML 139	R1	6	5	5	3	4	5	3	4	5	5
	R2	4	6	4	4	3	3	3	2	5	3
	R3	5	4	3	4	3	3	4	3	5	3
CML 141	R1	2	3	3	4	3	3	2	3	4	3
	R2	4	4	4	3	4	2	3	3	3	5
	R3	3	2	4	3	3	2	3	3	3	3
CML 144	R1	5	4	4	5	4	3	6	6	4	6
	R2	5	6	4	6	6	6	5	4	3	5
	R3	4	5	5	5	6	4	5	4	4	4
CML 202	R1	4	6	3	4	4	3	3	4	3	5
	R2	4	3	3	4	4	4	3	5	5	4
	R3	3	6	3	6	4	4	6	6	4	5
CML 330	R1	6	7	4	5	5	5	5	6	6	7
	R2	4	4	6	7	4	6	5	6	3	6
	R3	4	5	6	3	4	6	7	6	6	7
CML 331	R1	4	4	4	4	3	4	4	4	4	5
	R2	4	5	4	6	4	3	4	4	6	3
	R3	5	4	6	5	5	4	4	5	5	6
CML 332	R1	5	4	6	4	4	4	5	7	5	7
	R2	7	3	5	3	5	6	3	6	5	6
	R3	5	6	6	7	4	7	6	5	5	4
CML 334	R1	6	6	3	6	5	6	4	6	5	4
	R2	5	4	6	3	4	6	3	5	6	5
	R3	6	7	5	7	5	6	4	6	7	4
CML 335	R1	4	4	5	4	4	3	3	5	4	5
	R2	5	4	5	5	4	4	5	3	4	3
	R3	4	4	4	3	4	4	4	4	4	4
CML 336	R1	4	4	4	6	5	4	5	6	3	3
	R2	3	4	4	5	5	3	3	3	4	5
	R3	3	5	5	6	6	3	5	6	6	3
CML 337	R1	4	5	5	3	3	5	3	6	5	5
	R2	3	4	6	3	3	3	5	4	2	3
	R3	3	4	3	2	6	3	6	3	4	5
CML 338	R1	3	4	3	4	5	2	3	4	3	3
	R2	2	4	2	3	2	4	2	5	4	4
	R3	3	4	4	2	3	3	3	4	3	5
CML 345	R1	3	5	2	4	2	2	3	4	3	3
	R2	4	4	5	3	3	3	4	3	3	2
	R3	4	3	3	3	2	3	3	2	3	5
CML 346	R1	4	3	4	5	5	3	4	4	3	5
	R2	5	4	3	4	4	3	4	6	5	4
	R3	4	3	3	4	3	3	3	4	3	4
CML 405	R1	3	3	3	3	4	3	4	3	2	3
	R2	5	3	4	3	3	4	3	4	5	3
	R3	3	4	3	3	4	3	3	2	3	2
CML 452	R1	3	5	4	3	3	3	4	3	2	3
	R2	4	3	3	4	3	2	4	3	3	3
	R3	4	3	2	4	4	2	4	3	2	2
CML 501	R1	4	4	5	5	4	4	5	4	5	4
	R2	4	5	3	6	4	4	3	4	5	5
	R3	3	4	4	5	5	4	4	5	3	4
DMRSC-2	R1	7	5	4	4	5	9	5	5	5	6
	R2	7	8	6	6	7	6	5	8	5	5
	R3	7	7	5	6	5	6	5	9	5	5
ENT 2-3	R1	9	6	9	6	9	9	9	9	9	9
	R2	9	9	8	9	9	6	9	6	9	9
	R3	9	6	9	9	9	9	9	9	9	8
E 57	R1	9	9	8	8	9	6	9	9	9	9
	R2	9	9	8	8	9	8	9	8	9	9
	R3	9	9	9	8	8	8	9	9	9	6
NAI-178-A	R1	7	9	9	9	6	6	9	9	9	9
	R2	9	9	9	9	9	9	7	9	9	9
	R3	7	9	7	9	8	9	6	8	7	8
AEBY(1)	R1	8	8	9	9	9	9	8	9	9	9
	R2	9	8	8	8	9	8	9	6	8	9
	R3	9	8	8	9	9	9	8	8	9	8
PFSR-R3	R1	9	9	8	7	8	9	9	9	8	7
	R2	9	9	9	8	8	9	8	9	9	6
	R3	9	8	8	9	9	9	8	8	9	9
